# Supplementary material for: Thirty years of resistance: Zig-zag through the plant immune system
Source: Plant Cell. 2022 Feb 15;34(5):1447–78. doi: 10.1093/plcell/koac041 (PMC9048904; doi:10.1093/plcell/koac041)
Supplement: koac041_supplementary_data [file koac041_supplementary_data.zip]

Archive with 1 entries (1 files):
- koac041_supplementary_data.xlsx
