# Supplementary material for: Thirty years of resistance: Zig-zag through the plant immune system
Source: Plant Cell. 2022 Feb 15;34(5):1447–78. doi: 10.1093/plcell/koac041 (PMC9048904; doi:10.1093/plcell/koac041)
Supplement: koac041_supplementary_data [file koac041_supplementary_data.zip › koac041_supplementary_data.xlsx]

## Sheet: Supplemental Data Set S1
Ngou et al. (2022). Thirty years of resistance: Zig-zag through the plant immune system. Plant Cell.
Supplemental Data Set S1. PRRs involved in plant immunity
Legend: List of characterized plant PRRs involved in immunity against pathogens. The number of LRR repeats in the LRR-RLKs and LRR-RLPs was predicted using phytoLRR (Chen, 2021).

## Sheet: Supplemental Data Set S1. PRRs
Supplemental Data Set S1. Ngou et al. (2022). Thirty years of resistance: Zig-zag through the plant immune system. Plant Cell.
Gene name	Full name	Species	Ligand	RLK/RLP	Type of PRR	Pathogen-derived/self-molecule	Pathogen species	Ligand recognition/ Co-receptor
FLS2	FLAGELLIN-SENSITIVE 2	Arabidopsis thaliana - Col-0	flg22	RLK	LRR-RLK	Pathogen-derived	Bacteria	Ligand recognition
EFR	EF-TU RECEPTOR	Arabidopsis thaliana - Col-0	elf18	RLK	LRR-RLK	Pathogen-derived	Bacteria	Ligand recognition
LORE	IPOOLIGOSACCHARIDE-SPECIFIC REDUCED ELICITATION	Arabidopsis thaliana - Col-0	Medium-chain 3-hydroxy fatty acid (mc-3-OH-FA)	RLK	Lectin S-domain receptor kinase	Pathogen-derived	Bacteria	Ligand recognition
LYM1	LYSIN-MOTIF (LYSM) DOMAIN PROTEIN 1	Arabidopsis thaliana - Col-0	peptidoglycan	RLP	LysM-containing receptor protein	Pathogen-derived	Bacteria	Ligand recognition
LYM3	LYSIN-MOTIF (LYSM) DOMAIN PROTEIN 3	Arabidopsis thaliana - Col-0	peptidoglycan	RLP	LysM-containing receptor protein	Pathogen-derived	Bacteria	Ligand recognition
RLP1	RECEPTOR LIKE PROTEIN 1	Arabidopsis thaliana - Col-0	eMAX	RLP	LRR-RLP	Pathogen-derived	Bacteria	Ligand recognition
RLP32	RECEPTOR LIKE PROTEIN 32	Arabidopsis thaliana - Col-0	proteobacterial translation initiation factor 1 (IF1)	RLP	LRR-RLP	Pathogen-derived	Bacteria	Ligand recognition
XPS1	-	Arabidopsis thaliana - Col-0	xup25	RLK	LRR-RLK	Pathogen-derived	Bacteria	Ligand recognition
CORE	COLD SHOCK PROTEIN RECEPTOR	Solanum lycopersicum	csp22	RLK	LRR-RLK	Pathogen-derived	Bacteria	Ligand recognition
FLS3	FLAGELLIN-SENSITIVE 3	Solanum lycopersicum	flgII-28	RLK	LRR-RLK	Pathogen-derived	Bacteria	Ligand recognition
Xa21	-	Oryza sativa	RaxX21	RLK	LRR-RLK	Pathogen-derived	Bacteria	Ligand recognition
EPR3	EXOPOLYSACCHARIDE RECEPTOR 3	Sinorhizobium meliloti	EPS	RLK	LysM-containing RLK	Pathogen-derived	Bacteria	Ligand recognition
RLP30	RECEPTOR LIKE PROTEIN 30	Arabidopsis thaliana - Col-0	SCFE1	RLP	LRR-RLP	Pathogen-derived	Fungi	Ligand recognition
Cf-2	-	Solanum lycopersicum	Avr2 and Gr-VAP1	RLP	LRR-RLP	Pathogen-derived	Fungi	Ligand recognition
Cf-4	-	Solanum lycopersicum	Avr4	RLP	LRR-RLP	Pathogen-derived	Fungi	Ligand recognition
Cf-5	-	Solanum lycopersicum	Avr5	RLP	LRR-RLP	Pathogen-derived	Fungi	Ligand recognition
Cf-9	-	Solanum lycopersicum	Avr9	RLP	LRR-RLP	Pathogen-derived	Fungi	Ligand recognition
EIX2	ETHYLENE-INDUCING XYLANASE RECEPTOR 2	Solanum lycopersicum	EIX	RLP	LRR-RLP	Pathogen-derived	Fungi	Ligand recognition
Ve1	-	Solanum lycopersicum	Ave1	RLP	LRR-RLP	Pathogen-derived	Fungi	Ligand recognition
Hcr9-4E	-	Solanum lycopersicum	Avr4E	RLP	LRR-RLP	Pathogen-derived	Fungi	Ligand recognition
I	-	Solanum lycopersicum	Avr1/Six4	RLP	LRR-RLP	Pathogen-derived	Fungi	Ligand recognition
I-3	-	Solanum lycopersicum	Avr3/Six1	RLK	Lectin receptor-like kinase	Pathogen-derived	Fungi	Ligand recognition
LepR3/RLM2	-	Brassica napus	AvrLM1/AvrLM2	RLP	LRR-RLP	Pathogen-derived	Fungi	Ligand recognition
Snn1/WAK	-	Triticum aestivum	SnTox1	RLK	cell wall-associated kinase	Pathogen-derived	Fungi	Ligand recognition
MIK2	MALE DISCOVERER 1-INTERACTING RECEPTOR-LIKE KINASE 2	Arabidopsis thaliana - Col-0	SCOOP peptides	RLK	LRR-RLK	Pathogen-derived/self-molecule	Fungi	Ligand recognition
LYP4	LYSIN MOTIF-CONTAINING PROTEIN 4	Oryza sativa	chitin and peptidoglycan	RLP	LysM-containing RLP	Pathogen-derived	Fungi and Bacteria	Ligand recognition
LYP6	LYSIN MOTIF-CONTAINING PROTEIN 6	Oryza sativa	chitin and peptidoglycan	RLP	LysM-containing RLP	Pathogen-derived	Fungi and Bacteria	Ligand recognition
CSPR/RE02	RECEPTOR-LIKE PROTEIN REQUIRED FOR CSP22 RESPONSIVENESS	Nicotiana benthamiana	csp22 and VmE02	RLP	LRR-RLP	Pathogen-derived	Fungi and Bacteria	Ligand recognition
LYK2	LYSM-CONTAINING RECEPTOR-LIKE KINASE 2	Arabidopsis thaliana - Col-0	chitin	RLK	LysM-containing RLK	Pathogen-derived	Fungi/oomycetes	Ligand recognition
LYK4	LYSM-CONTAINING RECEPTOR-LIKE KINASE 4	Arabidopsis thaliana - Col-0	chitin	RLK	LysM-containing RLK	Pathogen-derived	Fungi/oomycetes	Ligand recognition
LYK5	LYSM-CONTAINING RECEPTOR-LIKE KINASE 5	Arabidopsis thaliana - Col-0	chitin	RLK	LysM-containing RLK	Pathogen-derived	Fungi/oomycetes	Ligand recognition
RLP42	RECEPTOR LIKE PROTEIN 42	Arabidopsis thaliana - Col-0	endopolygalacturonases	RLP	LRR-RLP	Pathogen-derived	Fungi/oomycetes	Ligand recognition
CEBiP	CHITIN ELICITOR BINGING PROTEIN	Oryza sativa	chtin	RLP	LysM-containing RLP	Pathogen-derived	Fungi/oomycetes	Ligand recognition
LYS6	LYSM RECEPTOR KINASE 6	Lotus japonicus	chitin	RLK	LysM-containing RLK	Pathogen-derived	Fungi/oomycetes	Ligand recognition
LYK9	LYSM RECEPTOR KINASE 9	Medicago truncatula	chitin	RLK	LysM-containing RLK	Pathogen-derived	Fungi/oomycetes	Ligand recognition
LYR4	LYK-RELATED 4	Medicago truncatula	chitin	RLK	LysM-containing RLK	Pathogen-derived	Fungi/oomycetes	Ligand recognition
LYK9	LYSM RECEPTOR KINASE 9	Pisum sativum	chitin	RLK	LysM-containing RLK	Pathogen-derived	Fungi/oomycetes	Ligand recognition
LYK1-1	LYSM RECEPTOR KINASE 1-1	Vitis vinifera	chitin	RLK	LysM-containing RLK	Pathogen-derived	Fungi/oomycetes	Ligand recognition
LYK1-2	LYSM RECEPTOR KINASE 1-2	Vitis vinifera	chitin	RLK	LysM-containing RLK	Pathogen-derived	Fungi/oomycetes	Ligand recognition
WAK1	CELL WALL-ASSOCIATED KINASE 1	Arabidopsis thaliana - Col-0	Oligogalacturonides	RLK	cell wall-associated kinase	Pathogen-derived/self-molecule	Fungi/oomycetes	Ligand recognition
WAK2	CELL WALL-ASSOCIATED KINASE 2	Arabidopsis thaliana - Col-0	Oligogalacturonides	RLK	cell wall-associated kinase	Pathogen-derived/self-molecule	Fungi/oomycetes	Ligand recognition
RDA2	RESISTANT TO DFPM-INHIBITION OF ABA SIGNALING 2	Arabidopsis thaliana - Col-0	Pi-Cer D	RLP	L-type lectin receptor-like kinase	Pathogen-derived	Oomycetes	Ligand recognition
INR	INCEPTIN RECEPTOR	Vigna unguiculata	Inceptin	RLP	LRR-RLP	Pathogen-derived	Insect	Ligand recognition
LecRK-I.1	L-TYPE LECTIN RECEPTOR KINASE I.1	Arabidopsis thaliana - Col-0	Insects egg and eNAD+	RLK	L-type lectin receptor-like kinase	Pathogen-derived/self-molecule	Insect	Ligand recognition
LecRK-I.8	L-TYPE LECTIN RECEPTOR KINASE I.8	Arabidopsis thaliana - Col-0	Insects egg and eNAD+	RLK	L-type lectin receptor-like kinase	Pathogen-derived/self-molecule	Insect	Ligand recognition
RLP23	RECEPTOR LIKE PROTEIN 23	Arabidopsis thaliana - Col-0	nlp20	RLP	LRR-RLP	Pathogen-derived	Multiple pathogens	Ligand recognition
BAK1	BRI1-ASSOCIATED RECEPTOR KINASE 1	Multiple species	NA	RLK	LRR-RLK	NA	NA	Co-receptor
BKK1	BAK1-LIKE 1	Multiple species	NA	RLK	LRR-RLK	NA	NA	Co-receptor
SOBIR1	SUPPRESSOR OF BIR1 1	Multiple species	NA	RLK	LRR-RLK	NA	NA	Co-receptor
CERK1	CHITIN ELICITOR RECEPTOR KINASE 1	Multiple species	NA	RLK	LysM-containing RLK	NA	NA	Co-receptor
DORN1	DOES NOT RESPOND TO NUCLEOTIDES 1	Arabidopsis thaliana - Col-0	Extracellular ATP	RLK	L-type lectin receptor-like kinase	Pathogen-derived/self-molecule	NA	Ligand recognition
CARD1/HPCA1	CANNOT RESPOND TO DMBQ 1/HYDROGEN-PEROXIDE-INDUCED CA2+ INCREASE	Arabidopsis thaliana - Col-0	DMBQ and hydrogen peroxide	RLK	LRR-RLK	Pathogen-derived/self-molecule	NA	Ligand recognition
PEPR1	PEP1 RECEPTOR 1	Arabidopsis thaliana - Col-0	Pep peptides	RLK	LRR-RLK	self-molecule	NA	Ligand recognition
PEPR2	PEP1 RECEPTOR 2	Arabidopsis thaliana - Col-0	Pep peptides	RLK	LRR-RLK	self-molecule	NA	Ligand recognition
FER	FERONIA	Arabidopsis thaliana - Col-0	RALF peptides	RLK	LRR-RLK	self-molecule	NA	Ligand recognition
HSL3	HAESA-LIKE 3	Arabidopsis thaliana - Col-1	CTNIP peptides	RLK	LRR-RLK	self-molecule	NA	Ligand recognition
RLK7	RECEPTOR-LIKE KINASE 7	Arabidopsis thaliana - Col-0	PIP1 peptide	RLK	LRR-RLK	self-molecule	NA	Ligand recognition
SYR1	SYSTEMIN RECEPTOR 1	Solanum lycopersicum	systemin	RLK	LRR-RLK	self-molecule	NA	Ligand recognition
SYR2	SYSTEMIN RECEPTOR 2	Solanum lycopersicum	systemin	RLK	LRR-RLK	self-molecule	NA	Ligand recognition
NILR1	NEMATODE-INDUCED LRR-RLK 1	Arabidopsis thaliana - Col-0	NemaWater	RLK	LRR-RLK	Pathogen-derived	Nematode	Ligand recognition
RXEG1	RESPONSE TO XEG1	Nicotiana benthamiana	XEG1	RLP	LRR-RLP	Pathogen-derived	Oomycete	Ligand recognition
ELR/RLP85	ELICITIN RECEPTOR	Solanum microdontum	INF1	RLP	LRR-RLP	Pathogen-derived	Oomycete	Ligand recognition
CuRe1	CUSCUTA RECEPTOR 1	Solanum lycopersicum	Cuscuta factor	RLP	LRR-RLP	Pathogen-derived	Parasitic plants	Ligand recognition

## Sheet: Supplemental Data Set S2
Ngou et al. (2022). Thirty years of resistance: Zig-zag through the plant immune system. Plant Cell.
Supplemental Data Set S2. NLRs involved in plant immunity
Legend: List of characterized plant NLRs involved in immunity against pathogens. The number of LRR repeats in NLRs was predicted using LRRpredictor (Martin et al., 2020a).

## Sheet: Supplemental Data Set S2. NLRs
Supplemental Data Set S2. Ngou et al. (2022). Thirty years of resistance: Zig-zag through the plant immune system. Plant Cell.
Gene name	Species	Effector	CNL/TNL/RNL	Pathogen species	Pathogen	Effector recognition/ Co-receptor
Bph1/9-1	Oryza sativa Indica Group	NA	CNL	Arthropods	Nilaparvata lugens	Ligand recognition (unidentified effector)
Bph1/9-2	Oryza sativa Indica Group	NA	CNL	Arthropods	Nilaparvata lugens	Ligand recognition (unidentified effector)
Bph1/9-7	Oryza sativa Indica Group	NA	CNL	Arthropods	Nilaparvata lugens	Ligand recognition (unidentified effector)
Bph1/9-9	Oryza sativa Indica Group	NA	CNL	Arthropods	Nilaparvata lugens	Ligand recognition (unidentified effector)
Bph14	Oryza sativa Indica Group	NA	CNL	Arthropods	Nilaparvata lugens	Ligand recognition (unidentified effector)
TAO1	Arabidopsis thaliana - Col-0	AvrB	TNL	Bacteria	Pseudomonas syringae	Ligand recognition
RPM1	Arabidopsis thaliana - Col-0	AvrB and AvrRpm1	CNL	Bacteria	Pseudomonas syringae	Ligand recognition
CAR1	Arabidopsis thaliana - Col-0	AvrE and HopAA	CNL	Bacteria	Pseudomonas syringae	Ligand recognition
RPS5	Arabidopsis thaliana - Col-0	AvrPphB	CNL	Bacteria	Pseudomonas syringae	Ligand recognition
RPS2	Arabidopsis thaliana - Col-0	AvrRpm1 and AvrRpt2	CNL	Bacteria	Pseudomonas syringae	Ligand recognition
ZAR1	Arabidopsis thaliana - Col-0	HopO, HopX, HopBA1, HopZ1a, HopF2a and AvrAc	CNL	Bacteria	Pseudomonas syringae and Xanthomonas campestris	Ligand recognition
RPS6	Arabidopsis thaliana - Col-0	HopA1	TNL	Bacteria	Pseudomonas syringae	Ligand recognition
SUMM2	Arabidopsis thaliana - Col-0	HopAI1	CNL	Bacteria	Pseudomonas syringae	Ligand recognition
BAR1	Arabidopsis thaliana - Col-0	HopB	TNL	Bacteria	Pseudomonas syringae	Ligand recognition
CaPtr1	Capsicum annuum	AvrRpt2 and RipBN	CNL	Bacteria	Pseudomonas syringae and Ralstonia pseudosolanacearum	Ligand recognition
Bs2	Capsicum chacoense	AvrBs2	CNL	Bacteria	Xanthomonas campestris pv. vesicatoria	Ligand recognition
Rpg1b	Glycine max	AvrB	CNL	Bacteria	Pseudomonas savastanoi	Ligand recognition
Rpg1r	Glycine max	AvrRpm1	CNL	Bacteria	Pseudomonas syringae	Ligand recognition
Pbr1.b	Hordeum vulgare subsp. vulgare	AvrPphB	CNL	Bacteria	Pseudomonas savastanoi	Ligand recognition
Pbr1.c	Hordeum vulgare subsp. vulgare	AvrPphB	CNL	Bacteria	Pseudomonas savastanoi	Ligand recognition
FB_MR5	Malus x robusta	AvrRpt2_EA	CNL	Bacteria	Erwinia amylovora	Ligand recognition
NiattPtr1	Nicotiana attenuata	AvrRpt2 and RipBN	CNL	Bacteria	Pseudomonas syringae and Ralstonia pseudosolanacearum	Ligand recognition
NbPtr1	Nicotiana benthamiana	AvrRpt2 and RipBN	CNL	Bacteria	Pseudomonas syringae and Ralstonia pseudosolanacearum	Ligand recognition
Roq1	Nicotiana benthamiana	HopQ1-1, XopQ and RipB	TNL	Bacteria	Pseudomonas syringae, Xanthomonas and Ralstonia solanacearum	Ligand recognition
NbZAR1	Nicotiana benthamiana	XopJ4	CNL	Bacteria	Xanthomonas perforans	Ligand recognition
Rpa1	Nicotiana tabacum	AvrRpm1_Psy and AvrRpm1_Psa	CNL	Bacteria	Pseudomonas syringae	Ligand recognition
NitabPtr1	Nicotiana tabacum	AvrRpt2 and RipBN	CNL	Bacteria	Pseudomonas syringae and Ralstonia pseudosolanacearum	Ligand recognition
NtomPtr1	Nicotiana tomentosiformis	AvrRpt2 and RipBN	CNL	Bacteria	Pseudomonas syringae and Ralstonia pseudosolanacearum	Ligand recognition
Xo1	Oryza sativa Aromatic Group	pthXo1, tal2g, tal8, tal2, tal1c, tal5, talC, AvrXa10 and AvrXa7	CNL	Bacteria	Xanthomonas oryzae pv. Oryzae and Xanthomonas oryzae pv. oryzicola	Ligand recognition
Xa1	Oryza sativa Indica Group	pthXo1, Tal9d and Tal4	CNL	Bacteria	Xanthomonas oryzae pv. oryzae	Ligand recognition
Ptr1	Solanum lycopersicum	AvrRpt2 and RipBN	CNL	Bacteria	Pseudomonas syringae and Ralstonia pseudosolanacearum	Ligand recognition
Bs4	Solanum lycopersicum	AvrBs4, Hax3, Hax4 and AvrBs3	TNL	Bacteria	Xanthomonas	Ligand recognition
Prf	Solanum lycopersicum	AvrPto and AvrPtoB	CNL	Bacteria	Pseudomonas syringae	Ligand recognition
StrPtr1	Solanum tuberosum	AvrRpt2 and RipBN	CNL	Bacteria	Pseudomonas syringae|Ralstonia pseudosolanacearum	Ligand recognition
Rxo1	Zea mays	AvrRxo1-ORF1	CNL	Bacteria	Xanthomonas oryzae|Burkholderia andropogonis	Ligand recognition
RRS1-S	Arabidopsis thaliana - Col-0	AvrRps4	TNL	Bacteria and fungi	Pseudomonas syringa, Ralstonia solanacearum and Colletotrichum higginsianum	Ligand recognition
RPS4	Arabidopsis thaliana - multiple accessions	AvrRps4, PopP2	TNL	Bacteria and fungi	Pseudomonas syringa, Ralstonia solanacearum and Colletotrichum higginsianum	Ligand recognition
RRS1-R	Arabidopsis thaliana - multiple accessions	AvrRps4, PopP2	TNL	Bacteria and fungi	Pseudomonas syringa, Ralstonia solanacearum and Colletotrichum higginsianum	Ligand recognition
RRS1B	Arabidopsis thaliana - multiple accessions	PopP2	TNL	Bacteria and fungi	Pseudomonas syringa, Ralstonia solanacearum and Colletotrichum higginsianum	Ligand recognition
RPS4B	Arabidopsis thaliana - multiple accessions	PopP2	TNL	Bacteria and fungi	Pseudomonas syringa, Ralstonia solanacearum and Colletotrichum higginsianum	Ligand recognition
LOV1	Arabidopsis thaliana - Col-0	Victorin	CNL	Fungi	Cochliobolus victoriae	Ligand recognition
WRR4A	Arabidopsis thaliana - Col-0	CCG28, CCG30, CCG33, CCG40, CCG67, CCG71, CCG79 and CCG104	TNL	Fungi	Albugo candida (Ac2V)	Ligand recognition
WRR4B	Arabidopsis thaliana - Col-0	CCG45, CCG57, CCG61 and CCG70	TNL	Fungi	Albugo candida (Ac2V)	Ligand recognition
Fom-2	Cucumis melo	AvrFom2	CNL	Fungi	Fusarium oxysporum f. sp. melonis	Ligand recognition
MLA1	Hordeum vulgare subsp. vulgare	AVRa1	CNL	Fungi	Blumeria graminis f. sp. hordei	Ligand recognition
MLA10	Hordeum vulgare subsp. vulgare	AVRa10	CNL	Fungi	Blumeria graminis f. sp. hordei	Ligand recognition
MLA13	Hordeum vulgare subsp. vulgare	AVRa13	CNL	Fungi	Blumeria graminis f. sp. hordei	Ligand recognition
MLA22	Hordeum vulgare subsp. vulgare	AVRa22	CNL	Fungi	Blumeria graminis f. sp. hordei	Ligand recognition
MLA7	Hordeum vulgare subsp. vulgare	AVRa7	CNL	Fungi	Blumeria graminis f. sp. hordei	Ligand recognition
MLA9	Hordeum vulgare subsp. vulgare	AVRa9	CNL	Fungi	Blumeria graminis f. sp. hordei	Ligand recognition
L2	Linum usitatissimum	AvrL2-A	TNL	Fungi	Melampsora lini	Ligand recognition
L6	Linum usitatissimum	AvrL567-A, AvrL567-B, AvrL567-D, AvrL567-E, AvrL567-F, AvrL567-J and AvrL567-L	TNL	Fungi	Melampsora lini	Ligand recognition
L7	Linum usitatissimum	AvrL567-A, AvrL567-B, AvrL567-D, AvrL567-E, AvrL567-F, AvrL567-J and AvrL567-L	TNL	Fungi	Melampsora lini	Ligand recognition
L5	Linum usitatissimum	AvrL567-A, AvrL567-B, AvrL567-E, AvrL567-F, AvrL567-J and AvrL567-L	TNL	Fungi	Melampsora lini	Ligand recognition
M	Linum usitatissimum	AvrM;ABB96264;16326930	TNL	Fungi	Melampsora lini	Ligand recognition
P	Linum usitatissimum	AvrP;ACD49721;19633228	TNL	Fungi	Melampsora lini	Ligand recognition
P2	Linum usitatissimum	AvrP123;ABB96267;16326930	TNL	Fungi	Melampsora lini	Ligand recognition
Pi54	Oryza sativa Indica Group	Avr-Pi54	CNL	Fungi	Magnaporthe oryzae	Ligand recognition
Pi9	Oryza sativa Indica Group	AvrPi9	CNL	Fungi	Magnaporthe oryzae	Ligand recognition
Pia-2	Oryza sativa Japonica Group	Avr-Pia and Avr1-CO39	CNL	Fungi	Magnaporthe oryzae	Ligand recognition
Pib	Oryza sativa Japonica Group	AvrPiB	CNL	Fungi	Magnaporthe oryzae	Ligand recognition
Pi5-1	Oryza sativa Japonica Group	AvrPii	CNL	Fungi	Magnaporthe oryzae	Ligand recognition
Pi5-2	Oryza sativa Japonica Group	AvrPii	CNL	Fungi	Magnaporthe oryzae	Ligand recognition
Pii-1	Oryza sativa Japonica Group	AvrPii	CNL	Fungi	Magnaporthe oryzae	Ligand recognition
Pii-2	Oryza sativa Japonica Group	AvrPii	CNL	Fungi	Magnaporthe oryzae	Ligand recognition
Pik-s1	Oryza sativa Japonica Group	AvrPikD	CNL	Fungi	Magnaporthe oryzae	Ligand recognition
Pik-h1	Oryza sativa Japonica Group	AvrPikD, AvrPikE, AvrPikA, AvrPikB, AvrPik-H06, AvrPik-H07, AvrPik-H08 and AvrPik-H09	CNL	Fungi	Magnaporthe oryzae	Ligand recognition
Pik-m1	Oryza sativa Japonica Group	AvrPikD, AvrPikE, AvrPikA, AvrPik-H06, AvrPik-H07, AvrPik-H08 and AvrPik-H09	CNL	Fungi	Magnaporthe oryzae	Ligand recognition
Pik-1	Oryza sativa Japonica Group	AvrPikD, AvrPikE, AvrPik-H07, AvrPik-H08 and AvrPik-H09	CNL	Fungi	Magnaporthe oryzae	Ligand recognition
Pik-p1	Oryza sativa Japonica Group	AvrPikD, AvrPik-H07, AvrPik-H09 and Avr-Pia	CNL	Fungi	Magnaporthe oryzae	Ligand recognition
Pi-ta	Oryza sativa Japonica Group	Avr-Pita and AvrPita2	CNL	Fungi	Magnaporthe oryzae	Ligand recognition
Piz-t	Oryza sativa Japonica Group	AvrPiz-t	CNL	Fungi	Magnaporthe oryzae	Ligand recognition
PvLOV	Phaseolus vulgaris	Victorin	CNL	Fungi	Cochliobolus victoriae	Ligand recognition
Sr50	Secale cereale	AvrSr50	CNL	Fungi	Puccinia graminis f. sp. tritici	Ligand recognition
I2	Solanum lycopersicum	FoAvr2	CNL	Fungi	Fusarium oxysporum f. sp. lycopersici	Ligand recognition
Pc	Sorghum bicolor	Pc-toxin	CNL	Fungi	Periconia circinata	Ligand recognition
Pm2	Triticum aestivum	AvrPm2, BgsE-5845 and BgtriticaleE-5845	CNL	Fungi	Blumeria graminis f. sp. Secalis, Blumeria graminis f. sp. Triticale and Blumeria graminis f. sp. tritici	Ligand recognition
Pm3a	Triticum aestivum	AvrPm3^a2/f2	CNL	Fungi	Blumeria graminis f. sp. tritici	Ligand recognition
Pm3f	Triticum aestivum	AvrPm3^a2/f2	CNL	Fungi	Blumeria graminis f. sp. tritici	Ligand recognition
Pm3b	Triticum aestivum	AvrPm3^b2/c2	CNL	Fungi	Blumeria graminis f. sp. tritici	Ligand recognition
Pm3c	Triticum aestivum	AvrPm3^b2/c2	CNL	Fungi	Blumeria graminis f. sp. tritici	Ligand recognition
Pm3d	Triticum aestivum	AvrPm3^d3	CNL	Fungi	Blumeria graminis f. sp. tritici	Ligand recognition
Tsn1	Triticum aestivum	ToxA	CNL	Fungi	Parastagonospora nodorum and Pyrenophora tritici-repentis	Ligand recognition
Sr35	Triticum monococcum subsp. monococcum	AvrSr35	CNL	Fungi	Puccinia graminis f. sp. tritici	Ligand recognition
ADR1	Arabidopsis thaliana - Col-0	NA	RNL	NA	NA	Helper
ADR1-L1	Arabidopsis thaliana - Col-0	NA	RNL	NA	NA	Helper
ADR1-L2	Arabidopsis thaliana - Col-0	NA	RNL	NA	NA	Helper
ADR1-L3	Arabidopsis thaliana - Col-0	NA	RNL	NA	NA	Helper
NRG1.1	Arabidopsis thaliana - Col-0	NA	RNL	NA	NA	Helper
NRG1.2	Arabidopsis thaliana - Col-0	NA	RNL	NA	NA	Helper
HR1	Arabidopsis thaliana - Col-0	NA	RNL	NA	NA	Helper
HR2	Arabidopsis thaliana - Col-0	NA	RNL	NA	NA	Helper
HR3	Arabidopsis thaliana - Col-0	NA	RNL	NA	NA	Helper
HR4	Arabidopsis thaliana - Col-0	NA	RNL	NA	NA	Helper
NRC1	Solanum lycopersicum	NA	CNL	NA	NA	Helper
NRC2	Solanum lycopersicum	NA	CNL	NA	NA	Helper
NRC3	Solanum lycopersicum	NA	CNL	NA	NA	Helper
NRC4a	Solanum lycopersicum	NA	CNL	NA	NA	Helper
NRC4b	Solanum lycopersicum	NA	CNL	NA	NA	Helper
CD3.1	Aegilops tauschii	NA	CNL	Nematode	Heterodera avenae	Ligand recognition (unidentified effector)
WRKY19	Arabidopsis thaliana	NA	TNL	Nematode	Meloidogyne incognita	Ligand recognition (unidentified effector)
CaMi	Capsicum annuum	NA	CNL	Nematode	Meloidogyne incognita	Ligand recognition (unidentified effector)
Ma	Prunus cerasifera	NA	TNL	Nematode	Meloidogyne	Ligand recognition (unidentified effector)
Hero-A	Solanum lycopersicum	NA	CNL	Nematode	Globodera rostochiensis and Globodera pallida	Ligand recognition (unidentified effector)
Gpa2	Solanum tuberosum	RBP-1	CNL	Nematode	Globodera pallida	Ligand recognition
Gro1-4	Solanum tuberosum	NA	TNL	Nematode	Globodera rostochiensis	Ligand recognition (unidentified effector)
RPP4	Arabidopsis thaliana - Col-0	ATR4/AvrRpp4 (Emoy2 & Emwa1)	TNL	Oomycete	Hyaloperonospora arabidopsidis	Ligand recognition
RPP5	Arabidopsis thaliana - Ler-0	ATR5 (Emoy2)	TNL	Oomycete	Hyaloperonospora arabidopsidis	Ligand recognition
RPP13	Arabidopsis thaliana - multiple accessions	ATR13 (from multiple Hyaloperonospora isolate)	CNL	Oomycete	Hyaloperonospora arabidopsidis	Ligand recognition
RPP1	Arabidopsis thaliana - multiple accessions	ATR1 (from multiple Hyaloperonospora isolate)	CNL	Oomycete	Hyaloperonospora arabidopsidis	Ligand recognition
RPP39	Arabidopsis thaliana - Wei-0	ATR39-1	CNL	Oomycete	Hyaloperonospora arabidopsidis	Ligand recognition
Rps1-k-1	Glycine max	Avr1k and Avr1b-1	CNL	Oomycete	Phytophthora sojae	Ligand recognition
Rps1-k-2	Glycine max	Avr1k and Avr1b-1	CNL	Oomycete	Phytophthora sojae	Ligand recognition
Rpi-amr1e-2272	Solanum americanum	Avramr1, Avramr1-13B1, Avramr1-13C2, Avramr1-13D1, PcAvramr1 and PpAvramr1	CNL	Oomycete	Phytophthora	Ligand recognition
Rpi-amr1e	Solanum americanum	Avramr1, Avramr1-13B1, Avramr1-13D1, PcAvramr1 and PpAvramr1	CNL	Oomycete	Phytophthora	Ligand recognition
Rpi-amr1e-1032	Solanum americanum	Avramr1, Avramr1-13B1, Avramr1-13D1, PcAvramr1 and PpAvramr1	CNL	Oomycete	Phytophthora	Ligand recognition
Rpi-amr1e-1101	Solanum americanum	Avramr1, Avramr1-13B1, Avramr1-13D1, PcAvramr1 and PpAvramr1	CNL	Oomycete	Phytophthora	Ligand recognition
Rpi-amr1e-1123	Solanum americanum	Avramr1, Avramr1-13B1, Avramr1-13D1, PcAvramr1 and PpAvramr1	CNL	Oomycete	Phytophthora	Ligand recognition
Rpi-amr1e-3408	Solanum americanum	Avramr1, Avramr1-13B1, Avramr1-13D1, PcAvramr1 and PpAvramr1	CNL	Oomycete	Phytophthora	Ligand recognition
Rpi-amr1e-2300	Solanum americanum	Avramr1-13B1, PcAvramr1 and PpAvramr1	CNL	Oomycete	Phytophthora	Ligand recognition
Rpi-amr1e-2307	Solanum americanum	Avramr1-13D1, PcAvramr1 and PpAvramr1	CNL	Oomycete	Phytophthora	Ligand recognition
Rpi-blb1	Solanum bulbocastanum	Avrblb1	CNL	Oomycete	Phytophthora infestans	Ligand recognition
Rpi-blb2	Solanum bulbocastanum	Avrblb2	CNL	Oomycete	Phytophthora infestans	Ligand recognition
Rpi-blb3	Solanum bulbocastanum	PiAvr2	CNL	Oomycete	Phytophthora infestans	Ligand recognition
Rpi-chcl	Solanum chacoense	PiRD12	CNL	Oomycete	Phytophthora infestans	Ligand recognition
R1	Solanum demissum	Avr1	CNL	Oomycete	Phytophthora infestans	Ligand recognition
R3b	Solanum demissum	Avr3b	CNL	Oomycete	Phytophthora infestans	Ligand recognition
R8	Solanum demissum	Avr8	CNL	Oomycete	Phytophthora infestans	Ligand recognition
R9a	Solanum demissum	Avr9a, Avr9a, Avrblb2, Avrblb2 and Avrblb2	CNL	Oomycete	Phytophthora infestans	Ligand recognition
R2	Solanum demissum	PiAvr2	CNL	Oomycete	Phytophthora infestans	Ligand recognition
Rpi-hjt1.1	Solanum hjertingii	PiAvr2	CNL	Oomycete	Phytophthora infestans	Ligand recognition
Rpi-hjt1.2	Solanum hjertingii	PiAvr2	CNL	Oomycete	Phytophthora infestans	Ligand recognition
Rpi-hjt1.3	Solanum hjertingii	PiAvr2	CNL	Oomycete	Phytophthora infestans	Ligand recognition
Rpi-mcq1.1	Solanum mochicense	PiAvr2	CNL	Oomycete	Phytophthora infestans	Ligand recognition
Rpi-mcq1.2	Solanum mochicense	PiAvr2	CNL	Oomycete	Phytophthora infestans	Ligand recognition
Rpi-amr1e-3409	Solanum nigrescens	Avramr1-13B1, Avramr1-13D1, PcAvramr1 and PpAvramr1	CNL	Oomycete	Phytophthora	Ligand recognition
Rpi-snk1.1	Solanum schenckii	PiAvr2	CNL	Oomycete	Phytophthora infestans	Ligand recognition
Rpi-snk1.2	Solanum schenckii	PiAvr2	CNL	Oomycete	Phytophthora infestans	Ligand recognition
RPi-abpt	Solanum sp. ABPT	PiAvr2	CNL	Oomycete	Phytophthora infestans	Ligand recognition
R2-like	Solanum sp. AM-3778-16	PiAvr2	CNL	Oomycete	Phytophthora infestans	Ligand recognition
Rpi-sto2	Solanum stoloniferum	Avr3a	CNL	Oomycete	Phytophthora infestans	Ligand recognition
Rpi-pta1	Solanum stoloniferum	Avrblb1	CNL	Oomycete	Phytophthora infestans	Ligand recognition
Rpi-sto1	Solanum stoloniferum	Avrblb1	CNL	Oomycete	Phytophthora infestans	Ligand recognition
R3a	Solanum tuberosum	Avr3a	CNL	Oomycete	Phytophthora infestans	Ligand recognition
Rpi-vnt1.1	Solanum venturii	Avrvnt1	CNL	Oomycete	Phytophthora infestans	Ligand recognition
Rpi-vnt1.2	Solanum venturii	Avrvnt1	CNL	Oomycete	Phytophthora infestans	Ligand recognition
Rpi-vnt1.3	Solanum venturii	Avrvnt1	CNL	Oomycete	Phytophthora infestans	Ligand recognition
Rpi-edn1.1	Solanum x edinense	PiAvr2	CNL	Oomycete	Phytophthora infestans	Ligand recognition
Rpi-edn2	Solanum x edinense	PITG_15039	CNL	Oomycete	Phytophthora infestans	Ligand recognition
RSG3-301	Vigna unguiculata	NA	CNL	Parasitic plant	Striga gesnerioides	Ligand recognition (unidentified effector)
L^1	Capsicum annuum	Coat protein	CNL	Virus	Tobamovirus spp	Ligand recognition
L^1a	Capsicum annuum	Coat protein	CNL	Virus	Tobamovirus spp	Ligand recognition
Pvr4	Capsicum annuum	NIb	CNL	Virus	Potato virus Y (PVY), Pepper mottle virus (PepMoV) and Pepper severe mosaic virus (PepSMV)	Ligand recognition
L^2b	Capsicum baccatum	Coat protein	CNL	Virus	Tobamovirus spp	Ligand recognition
L^4	Capsicum chacoense	Coat protein	CNL	Virus	Tobamovirus spp	Ligand recognition
L^1c	Capsicum chinense	Coat protein	CNL	Virus	Tobamovirus spp	Ligand recognition
L^3	Capsicum chinense	Coat protein	CNL	Virus	Tobamovirus spp	Ligand recognition
Tsw	Capsicum chinense	NSs	CNL	Virus	Tomato spotted wilt virus (TSWV)	Ligand recognition
L^2	Capsicum frutescens	Coat protein	CNL	Virus	Tobamovirus spp	Ligand recognition
3gG2	Glycine max	P3	CNL	Virus	Soybean mosaic virus (SMV)	Ligand recognition
N	Nicotiana glutinosa	p50	TNL	Virus	Tobacco mosaic virus (TMV)	Ligand recognition
Napostrophe	Nicotiana sylvestris	Coat protein	CNL	Virus	Tobacco mosaic virus (TMV)	Ligand recognition
RT4-4	Phaseolus vulgaris	2a	TNL	Virus	Cucumber mosaic virus (CMV)	Ligand recognition
Rx2	Solanum acaule	Coat protein	CNL	Virus	Potato virus X (PVX)	Ligand recognition
Tm2	Solanum lycopersicum	Movement protein (MP)	CNL	Virus	Tobacco mosaic virus (TMV)	Ligand recognition
Tm2^2	Solanum lycopersicum	Movement protein (MP)	CNL	Virus	Tobacco mosaic virus (TMV)	Ligand recognition
Sw5-b	Solanum lycopersicum	NSm	CNL	Virus	Tomato spotted wilt virus (TSWV), Groundnut ring spot virus (GRSV) and Tomato chlorotic spot virus (TCSV)	Ligand recognition
Ry_sto	Solanum stoloniferum	Coat protein	TNL	Virus	Potato virus Y (PVY)|Potato Virus A (PVA)	Ligand recognition
Rx	Solanum tuberosum	Coat protein	CNL	Virus	Potato virus X (PVX)	Ligand r+A42:G170ecognition

## Sheet: Supplemental Data Set S3
Ngou et al. (2022). Thirty years of resistance: Zig-zag through the plant immune system. Plant Cell.
Supplemental Data Set S3. Expression of ETI-related genes during PTI
Legend: Expression of ETI-related genes (NLRs and downstream signaling components) during PTI (activated by multiple elicitors). Data obtained from Bjornson et al., Nature Plants 2021, https://doi.org/10.1038/s41477-021-00874-5, https://www.ebi.ac.uk/arrayexpress/experiments/E-MTAB-9694/)

## Sheet: Supplemental Data Set S3. PTI
Supplemental Data Set S3. Ngou et al. (2022). Thirty years of resistance: Zig-zag through the plant immune system. Plant Cell.
Data obtained from Bjornson et al., Nature Plants 2021, https://doi.org/10.1038/s41477-021-00874-5, https://www.ebi.ac.uk/arrayexpress/experiments/E-MTAB-9694/)
flg22-30mins									elf18-30mins									pep1-30mins									nlp20-30mins									chitin-30mins									3-OH-30mins
CC-NLR	log2FC	TIR-NLR	log2FC	Helper-NLR	log2FC	ETI-signaling componenets	log2FC		CC-NLR	log2FC	TIR-NLR	log2FC	Helper-NLR	log2FC	ETI-signaling componenets	log2FC		CC-NLR	log2FC	TIR-NLR	log2FC	Helper-NLR	log2FC	ETI-signaling componenets	log2FC		CC-NLR	log2FC	TIR-NLR	log2FC	Helper-NLR	log2FC	ETI-signaling componenets	log2FC		CC-NLR	log2FC	TIR-NLR	log2FC	Helper-NLR	log2FC	ETI-signaling componenets	log2FC		CC-NLR	log2FC	TIR-NLR	log2FC	Helper-NLR
AT1G10920	1.12286	AT1G17600	0.810647	AT1G33560	1.11051	AT3G20600	3.87577		AT1G10920	1.22605	AT1G17600	1.06531	AT1G33560	0.855619	AT3G20600	3.59442		AT1G10920	0.975181	AT1G17600	1.09863	AT1G33560	0.940548	AT3G20600	2.84044		AT1G10920	0.720154	AT1G17600	0.780693	AT1G33560	1.09208	AT3G20600	2.6566		AT1G10920	0.483221	AT1G17600	0.67786	AT1G33560	0.976926	AT3G20600	1.69766		AT1G10920	0.31971	AT1G17600	0.930359	AT1G33560
AT1G12210	0.252484	AT1G27170	0.298488	AT4G33300	1.6591	AT3G48090	2.71869		AT1G12210	0.288416	AT1G27170	-0.129253	AT4G33300	1.60285	AT3G48090	2.7104		AT1G12210	0.305321	AT1G27170	0.453755	AT4G33300	1.62264	AT3G48090	2.37473		AT1G12210	-0.239537	AT1G27170	0.0292515	AT4G33300	2.0424	AT3G48090	2.40342		AT1G12210	-0.133797	AT1G27170	0.0224792	AT4G33300	1.82029	AT3G48090	2.25386		AT1G12210	-0.104155	AT1G27170	-0.118619	AT4G33300
AT1G12220	0.410623	AT1G27180	0.431845	AT5G04720	1.50237	AT3G52430	2.29209		AT1G12220	0.414318	AT1G27180	0.287978	AT5G04720	1.46422	AT3G52430	1.77317		AT1G12220	0.537629	AT1G27180	0.766831	AT5G04720	1.62967	AT3G52430	2.09827		AT1G12220	0.0942614	AT1G27180	0.0495892	AT5G04720	1.89679	AT3G52430	1.95019		AT1G12220	0.126377	AT1G27180	0.121588	AT5G04720	1.77824	AT3G52430	1.70328		AT1G12220	-0.0956732	AT1G27180	0.0217203	AT5G04720
AT1G12280	-0.606589	AT1G31540	3.29195	AT5G66890	0.00327229	AT4G11260	0.23119		AT1G12280	-0.415029	AT1G31540	3.14133	AT5G66890	0.000633549	AT4G11260	0.179641		AT1G12280	-0.0409541	AT1G31540	2.71859	AT5G66890	0.000160487	AT4G11260	0.112164		AT1G12280	-0.0874195	AT1G31540	2.53337	AT5G66890	0.00506727	AT4G11260	0.150034		AT1G12280	-0.529314	AT1G31540	2.19707	AT5G66890	0.00148777	AT4G11260	0.0497242		AT1G12280	0.14299	AT1G31540	1.50251	AT5G66890
AT1G12290	-0.397301	AT1G56510	3.50326	AT5G66900	2.64519	AT4G23570	1.61418		AT1G12290	0.512162	AT1G56510	3.52841	AT5G66900	2.33451	AT4G23570	1.52026		AT1G12290	0.269846	AT1G56510	3.13544	AT5G66900	1.97895	AT4G23570	1.17821		AT1G12290	0.0599742	AT1G56510	2.78181	AT5G66900	1.63951	AT4G23570	1.50626		AT1G12290	0.566616	AT1G56510	2.15611	AT5G66900	1.0452	AT4G23570	1.62477		AT1G12290	-0.145573	AT1G56510	1.87754	AT5G66900
AT1G15890	3.11145	AT1G56520	2.02549	AT5G66910	0.187834	AT5G14930	3.05386		AT1G15890	3.32588	AT1G56520	1.72376	AT5G66910	0.374409	AT5G14930	2.75784		AT1G15890	2.79613	AT1G56520	1.49146	AT5G66910	0.0964434	AT5G14930	1.89933		AT1G15890	2.13767	AT1G56520	2.06514	AT5G66910	0.503461	AT5G14930	2.02297		AT1G15890	1.87116	AT1G56520	1.50495	AT5G66910	0.549156	AT5G14930	1.75177		AT1G15890	1.18376	AT1G56520	1.11506	AT5G66910
AT1G50180	0.868187	AT1G56540	3.84144			AT5G51700	0.188801		AT1G50180	1.20026	AT1G56540	3.47732			AT5G51700	-0.00539849		AT1G50180	0.694113	AT1G56540	3.2787			AT5G51700	0.156968		AT1G50180	0.335071	AT1G56540	2.74579			AT5G51700	0.166022		AT1G50180	0.427236	AT1G56540	2.63807			AT5G51700	0.333582		AT1G50180	0.287776	AT1G56540	1.52994
AT1G53350	0.678969	AT1G63730	0.629871						AT1G53350	0.859301	AT1G63730	0.595958						AT1G53350	0.595943	AT1G63730	0.759768						AT1G53350	0.171652	AT1G63730	0.143606						AT1G53350	0.285841	AT1G63730	0.836229						AT1G53350	0.33466	AT1G63730	0.313284
AT1G58390	-0.407259	AT1G63740	1.84386						AT1G58390	0.192035	AT1G63740	1.9195						AT1G58390	0.302536	AT1G63740	1.84807						AT1G58390	0.162178	AT1G63740	1.03623						AT1G58390	-0.414418	AT1G63740	0.909039						AT1G58390	0.299752	AT1G63740	0.614152
AT1G58400	0.771139	AT1G63750	3.62631						AT1G58400	0.588856	AT1G63750	3.56325						AT1G58400	0.82508	AT1G63750	3.29303						AT1G58400	0.589568	AT1G63750	2.8818						AT1G58400	0.458069	AT1G63750	2.58014						AT1G58400	0.049078	AT1G63750	1.93748
AT1G58410	1.83077	AT1G63860	3.54858						AT1G58410	1.48989	AT1G63860	3.4217						AT1G58410	2.33596	AT1G63860	3.05421						AT1G58410	1.30076	AT1G63860	2.5905						AT1G58410	0.913025	AT1G63860	2.31595						AT1G58410	0.446647	AT1G63860	1.48171
AT1G59124	1.56502	AT1G63870	2.09405						AT1G59124	1.39554	AT1G63870	2.24828						AT1G59124	1.33251	AT1G63870	1.93663						AT1G59124	0.908669	AT1G63870	1.32487						AT1G59124	0.715024	AT1G63870	1.75858						AT1G59124	0.592813	AT1G63870	0.666067
AT1G59218	1.07716	AT1G63880	0.766526						AT1G59218	1.19799	AT1G63880	0.862132						AT1G59218	1.1401	AT1G63880	0.794022						AT1G59218	0.641081	AT1G63880	0.580056						AT1G59218	0.517077	AT1G63880	0.611312						AT1G59218	0.394597	AT1G63880	0.386866
AT1G59620	1.87203	AT1G64070	0.376782						AT1G59620	1.87375	AT1G64070	0.353458						AT1G59620	2.02573	AT1G64070	0.515892						AT1G59620	1.67977	AT1G64070	0.427323						AT1G59620	1.68772	AT1G64070	0.643709						AT1G59620	0.977021	AT1G64070	-0.323022
AT1G59780	0.0215393	AT1G65850	1.73205						AT1G59780	0.215567	AT1G65850	1.64353						AT1G59780	0.418722	AT1G65850	1.1088						AT1G59780	0.217792	AT1G65850	1.10143						AT1G59780	0.305671	AT1G65850	0.733321						AT1G59780	-0.0729908	AT1G65850	0.521547
AT1G61180	-0.23867	AT1G69550	0.232661						AT1G61180	-0.237854	AT1G69550	0.136246						AT1G61180	0.0500603	AT1G69550	0.596944						AT1G61180	-0.296436	AT1G69550	-0.178719						AT1G61180	-0.129461	AT1G69550	0.0233229						AT1G61180	-0.0380927	AT1G69550	-0.135657
AT1G61190	-0.12714	AT1G72840	0.22404						AT1G61190	-0.110075	AT1G72840	-0.0444918						AT1G61190	0.248635	AT1G72840	0.410046						AT1G61190	-0.127717	AT1G72840	0.128201						AT1G61190	-0.160581	AT1G72840	0.0856682						AT1G61190	-0.0537928	AT1G72840	0.273652
AT1G61300	-0.0979558	AT1G72860	0.183966						AT1G61300	-0.29362	AT1G72860	0.47588						AT1G61300	0.316667	AT1G72860	-0.86428						AT1G61300	-0.289457	AT1G72860	-0.390808						AT1G61300	-0.361536	AT1G72860	-0.390391						AT1G61300	0.102432	AT1G72860	0.23329
AT1G61310	-0.340642	AT2G14080	1.00564						AT1G61310	-0.408052	AT2G14080	0.735396						AT1G61310	-0.0756129	AT2G14080	0.738278						AT1G61310	-0.235225	AT2G14080	0.280053						AT1G61310	-0.228891	AT2G14080	0.149942						AT1G61310	-0.197903	AT2G14080	0.06833
AT1G62630	-0.364701	AT2G16870	1.1675						AT1G62630	-0.628077	AT2G16870	1.08827						AT1G62630	0.119095	AT2G16870	1.05727						AT1G62630	-0.252896	AT2G16870	1.01852						AT1G62630	-0.23125	AT2G16870	1.17154						AT1G62630	0.11144	AT2G16870	0.418554
AT1G63350	2.185	AT2G17050	0.586192						AT1G63350	2.11287	AT2G17050	-0.307754						AT1G63350	1.64352	AT2G17050	0.247773						AT1G63350	1.87956	AT2G17050	0.117685						AT1G63350	1.59517	AT2G17050	0.796561						AT1G63350	1.12927	AT2G17050	0.0868619
AT1G63360	0.821548	AT2G17060	0.133946						AT1G63360	0.693605	AT2G17060	-0.190203						AT1G63360	0.946813	AT2G17060	-0.0503442						AT1G63360	0.443873	AT2G17060	0.000483331						AT1G63360	0.467583	AT2G17060	1.36788						AT1G63360	0.384473	AT2G17060	0.542727
AT3G07040	2.27965	AT3G04220	2.99815						AT3G07040	2.22955	AT3G04220	3.21238						AT3G07040	1.91567	AT3G04220	3.66291						AT3G07040	1.48427	AT3G04220	3.13976						AT3G07040	1.28982	AT3G04220	3.23884						AT3G07040	0.965693	AT3G04220	2.0628
AT3G14460	0.104652	AT3G25510	1.64528						AT3G14460	0.112418	AT3G25510	1.46183						AT3G14460	0.335102	AT3G25510	1.82386						AT3G14460	-0.406715	AT3G25510	2.33046						AT3G14460	0.161879	AT3G25510	2.44541						AT3G14460	-0.0628015	AT3G25510	1.8338
AT3G14470	0.350438	AT3G44400	3.02734						AT3G14470	-0.0385912	AT3G44400	2.67122						AT3G14470	0.545126	AT3G44400	2.4488						AT3G14470	-0.232727	AT3G44400	2.41064						AT3G14470	0.273713	AT3G44400	2.18177						AT3G14470	0.0905177	AT3G44400	1.68635
AT3G15700	-0.620822	AT3G44480	1.07338						AT3G15700	0.378802	AT3G44480	1.14474						AT3G15700	-0.161403	AT3G44480	1.22406						AT3G15700	-0.464927	AT3G44480	1.04246						AT3G15700	-0.209704	AT3G44480	0.938167						AT3G15700	-0.213183	AT3G44480	0.651039
AT3G46530	0.540652	AT3G44630	2.66073						AT3G46530	0.529437	AT3G44630	2.68515						AT3G46530	0.665715	AT3G44630	2.55464						AT3G46530	0.699465	AT3G44630	2.51471						AT3G46530	0.577707	AT3G44630	2.21716						AT3G46530	0.479888	AT3G44630	1.80915
AT3G46710	-0.621662	AT3G44670	0.773138						AT3G46710	-0.34082	AT3G44670	0.844269						AT3G46710	0.0407218	AT3G44670	0.922324						AT3G46710	0.256764	AT3G44670	0.801403						AT3G46710	0.217118	AT3G44670	0.679393						AT3G46710	0.0728404	AT3G44670	0.423867
AT3G46730	1.14294	AT3G51560	0.452734						AT3G46730	0.626037	AT3G51560	0.00985595						AT3G46730	0.238549	AT3G51560	0.0808483						AT3G46730	-0.0498594	AT3G51560	0.434923						AT3G46730	0.0488723	AT3G51560	0.141795						AT3G46730	-0.0285046	AT3G51560	0.234758
AT3G50950	3.8217	AT3G51570	0.0833546						AT3G50950	3.74932	AT3G51570	0.281861						AT3G50950	3.27008	AT3G51570	0.233664						AT3G50950	2.94215	AT3G51570	-0.66127						AT3G50950	2.51087	AT3G51570	-0.731877						AT3G50950	1.56301	AT3G51570	-0.166109
AT4G10780	-0.0371461	AT4G08450	0.35545						AT4G10780	-0.395574	AT4G08450	0.0490291						AT4G10780	-0.0957682	AT4G08450	-0.106881						AT4G10780	0.0661399	AT4G08450	0.110198						AT4G10780	0.108153	AT4G08450	-0.0628977						AT4G10780	-0.293823	AT4G08450	-0.285351
AT4G14610	1.58635	AT4G09360	0.000589609						AT4G14610	1.78122	AT4G09360	0.000633549						AT4G14610	1.56694	AT4G09360	0.000607884						AT4G14610	1.08257	AT4G09360	0.000350284						AT4G14610	0.947282	AT4G09360	0.000363533						AT4G14610	0.740843	AT4G09360	0.000177719
AT4G19050	-0.175188	AT4G09430	-0.3674						AT4G19050	-0.292791	AT4G09430	-0.763782						AT4G19050	0.264752	AT4G09430	-1.02818						AT4G19050	-0.360052	AT4G09430	-0.261108						AT4G19050	-0.107453	AT4G09430	0.0697309						AT4G19050	0.267414	AT4G09430	-0.466968
AT4G26090	2.67169	AT4G11170	3.29262						AT4G26090	2.59609	AT4G11170	3.41242						AT4G26090	1.13141	AT4G11170	2.79257						AT4G26090	2.2639	AT4G11170	3.8756						AT4G26090	1.10935	AT4G11170	3.87207						AT4G26090	1.0872	AT4G11170	2.06744
AT4G27190	-0.0837292	AT4G12010	0.0347527						AT4G27190	-0.723285	AT4G12010	0.473149						AT4G27190	0.0804947	AT4G12010	0.570327						AT4G27190	-0.354412	AT4G12010	-0.035978						AT4G27190	-0.198957	AT4G12010	0.29162						AT4G27190	0.241962	AT4G12010	0.0596551
AT4G27220	-0.225992	AT4G12020	-0.125299						AT4G27220	0.21996	AT4G12020	0.211726						AT4G27220	-0.509022	AT4G12020	0.0812387						AT4G27220	-0.0866215	AT4G12020	0.0707295						AT4G27220	-0.191999	AT4G12020	-0.0441987						AT4G27220	-0.204806	AT4G12020	-0.0731932
AT5G05400	-0.221369	AT4G14370	5.22615						AT5G05400	-0.0370118	AT4G14370	5.35492						AT5G05400	0.250107	AT4G14370	4.64426						AT5G05400	-0.175049	AT4G14370	4.81634						AT5G05400	-0.165425	AT4G14370	4.72529						AT5G05400	-0.229516	AT4G14370	3.22143
AT5G35450	-0.263604	AT4G16860	0.992008						AT5G35450	-0.149853	AT4G16860	0.765721						AT5G35450	-0.19024	AT4G16860	1.08819						AT5G35450	-0.148067	AT4G16860	1.09919						AT5G35450	-0.157548	AT4G16860	1.18296						AT5G35450	-0.0254028	AT4G16860	0.791322
AT5G43470	0.356661	AT4G16890	1.07507						AT5G43470	0.176231	AT4G16890	1.29099						AT5G43470	0.315707	AT4G16890	1.31955						AT5G43470	-0.0577642	AT4G16890	1.00028						AT5G43470	-0.0365308	AT4G16890	1.06774						AT5G43470	-0.0532203	AT4G16890	0.677422
AT5G43730	-0.0320782	AT4G16900	0.230019						AT5G43730	-0.386518	AT4G16900	0.277904						AT5G43730	0.0297813	AT4G16900	0.469199						AT5G43730	-0.558474	AT4G16900	0.378705						AT5G43730	-0.22708	AT4G16900	0.25781						AT5G43730	-0.108557	AT4G16900	0.194494
AT5G43740	-0.0267893	AT4G16920	0.843011						AT5G43740	-0.405358	AT4G16920	0.588362						AT5G43740	0.299342	AT4G16920	0.918119						AT5G43740	0.0273956	AT4G16920	0.817604						AT5G43740	0.123495	AT4G16920	0.718096						AT5G43740	0.219571	AT4G16920	0.57907
AT5G45510	-0.296411	AT4G16940	1.21551						AT5G45510	-0.193349	AT4G16940	1.21473						AT5G45510	0.0426291	AT4G16940	1.42406						AT5G45510	-0.15896	AT4G16940	0.857651						AT5G45510	-0.338398	AT4G16940	1.29627						AT5G45510	-0.403809	AT4G16940	0.611335
AT5G47250	-0.560873	AT4G16950	0.801731						AT5G47250	-0.0322866	AT4G16950	0.60546						AT5G47250	-0.0717924	AT4G16950	0.890165						AT5G47250	-0.185614	AT4G16950	0.808867						AT5G47250	0.0577954	AT4G16950	0.774418						AT5G47250	0.0426804	AT4G16950	0.578383
AT5G47260	-0.00100335	AT4G16960	1.43315						AT5G47260	0.00220588	AT4G16960	1.56967						AT5G47260	0.000588117	AT4G16960	1.84502						AT5G47260	0.000350284	AT4G16960	1.15389						AT5G47260	0.000344347	AT4G16960	1.50533						AT5G47260	0.000177719	AT4G16960	0.712231
AT5G47280	0.000510852	AT4G19500	-0.464719						AT5G47280	-0.000938781	AT4G19500	-0.465469						AT5G47280	0.000528647	AT4G19500	0.0232433						AT5G47280	-0.00122205	AT4G19500	-0.237233						AT5G47280	0.00185685	AT4G19500	-0.22392						AT5G47280	0.000177719	AT4G19500	-0.0345055
AT5G48620	0.184954	AT4G19510	1.02108						AT5G48620	0.0967545	AT4G19510	1.05328						AT5G48620	0.261601	AT4G19510	1.39297						AT5G48620	-0.0443341	AT4G19510	1.01336						AT5G48620	-0.0644662	AT4G19510	0.676975						AT5G48620	-0.0380832	AT4G19510	0.727982
AT5G63020	-0.159849	AT4G19520	4.52923						AT5G63020	-0.11656	AT4G19520	4.51129						AT5G63020	0.25683	AT4G19520	3.63626						AT5G63020	0.204097	AT4G19520	4.14278						AT5G63020	0.0151505	AT4G19520	3.46887						AT5G63020	0.0838942	AT4G19520	2.78242
AT5G66630	2.04723	AT4G19530	-0.415032						AT5G66630	2.20831	AT4G19530	-0.837267						AT5G66630	1.5867	AT4G19530	-0.488457						AT5G66630	1.32308	AT4G19530	-0.696009						AT5G66630	0.951457	AT4G19530	-0.829046						AT5G66630	0.126644	AT4G19530	-0.626971
		AT4G36140	0.596265								AT4G36140	0.531131								AT4G36140	1.19625								AT4G36140	0.326775								AT4G36140	0.459236								AT4G36140	0.245964
		AT4G36150	1.50101								AT4G36150	1.87878								AT4G36150	2.41705								AT4G36150	1.38348								AT4G36150	1.89821								AT4G36150	0.972826
		AT5G11250	2.15561								AT5G11250	2.1223								AT5G11250	2.25389								AT5G11250	1.55122								AT5G11250	1.58425								AT5G11250	1.20228
		AT5G17680	2.70514								AT5G17680	2.92317								AT5G17680	3.0541								AT5G17680	1.68753								AT5G17680	2.01545								AT5G17680	0.31281
		AT5G17880	-0.547895								AT5G17880	-0.526386								AT5G17880	-0.16716								AT5G17880	-0.462251								AT5G17880	-0.212692								AT5G17880	-0.398
		AT5G17890	0.111694								AT5G17890	0.0843567								AT5G17890	0.0890481								AT5G17890	-0.037575								AT5G17890	0.0603447								AT5G17890	-0.02285
		AT5G17970	0.742058								AT5G17970	0.570412								AT5G17970	-0.190903								AT5G17970	0.471077								AT5G17970	0.418459								AT5G17970	-0.964085
		AT5G18350	0.339894								AT5G18350	-0.0536747								AT5G18350	0.20555								AT5G18350	0.420421								AT5G18350	-0.843737								AT5G18350	-0.374781
		AT5G18360	2.39637								AT5G18360	2.46645								AT5G18360	1.92192								AT5G18360	1.70698								AT5G18360	1.11105								AT5G18360	0.966843
		AT5G18370	0.283337								AT5G18370	0.323504								AT5G18370	0.213607								AT5G18370	-0.081924								AT5G18370	-0.424028								AT5G18370	-0.0831305
		AT5G22690	4.08933								AT5G22690	4.27714								AT5G22690	3.83367								AT5G22690	3.06934								AT5G22690	3.09995								AT5G22690	2.18107
		AT5G36930	0.543044								AT5G36930	0.817026								AT5G36930	0.807857								AT5G36930	0.112434								AT5G36930	0.36465								AT5G36930	0.223779
		AT5G38340	-0.707347								AT5G38340	0.207561								AT5G38340	0.164367								AT5G38340	-0.0256807								AT5G38340	-0.412152								AT5G38340	0.0847547
		AT5G38350	1.30553								AT5G38350	0.578317								AT5G38350	1.54808								AT5G38350	0.672994								AT5G38350	1.25454								AT5G38350	0.275711
		AT5G38850	0.235497								AT5G38850	0.365178								AT5G38850	-0.0389375								AT5G38850	-0.0605487								AT5G38850	-0.29084								AT5G38850	-0.0111659
		AT5G40060	-0.411908								AT5G40060	-0.490712								AT5G40060	0.187133								AT5G40060	-0.217782								AT5G40060	-0.154288								AT5G40060	0.047463
		AT5G40100	-1.15925								AT5G40100	0.156888								AT5G40100	-0.803								AT5G40100	-0.187238								AT5G40100	-0.576423								AT5G40100	-0.222866
		AT5G40910	1.54556								AT5G40910	1.73086								AT5G40910	1.83552								AT5G40910	1.47587								AT5G40910	1.34887								AT5G40910	1.00851
		AT5G40920	1.91896								AT5G40920	2.13465								AT5G40920	2.0524								AT5G40920	1.85772								AT5G40920	1.69662								AT5G40920	1.21866
		AT5G41540	0.264536								AT5G41540	0.174736								AT5G41540	-0.0210496								AT5G41540	0.694156								AT5G41540	0.380114								AT5G41540	-0.357344
		AT5G41550	4.08759								AT5G41550	4.07132								AT5G41550	4.26831								AT5G41550	3.39767								AT5G41550	2.38998								AT5G41550	2.56586
		AT5G41740	5.3747								AT5G41740	4.93995								AT5G41740	4.29483								AT5G41740	5.06471								AT5G41740	4.35736								AT5G41740	3.57559
		AT5G41750	5.75944								AT5G41750	5.37008								AT5G41750	5.04168								AT5G41750	5.83761								AT5G41750	5.24								AT5G41750	4.11306
		AT5G44510	-0.476281								AT5G44510	-0.443593								AT5G44510	-0.145441								AT5G44510	-0.221023								AT5G44510	-0.178042								AT5G44510	0.00883934
		AT5G44870	2.15076								AT5G44870	2.16422								AT5G44870	1.82018								AT5G44870	1.51215								AT5G44870	1.20382								AT5G44870	0.933362
		AT5G45050	-0.0164157								AT5G45050	0.049051								AT5G45050	0.279266								AT5G45050	-0.171699								AT5G45050	0.0781475								AT5G45050	0.0376466
		AT5G45060	0.422524								AT5G45060	0.578446								AT5G45060	0.601781								AT5G45060	0.153828								AT5G45060	0.137808								AT5G45060	0.280052
		AT5G45200	-0.42369								AT5G45200	-0.301808								AT5G45200	-0.117129								AT5G45200	0.0305145								AT5G45200	0.0203214								AT5G45200	0.714246
		AT5G45210	-0.72753								AT5G45210	-0.240229								AT5G45210	-0.238396								AT5G45210	-0.0169186								AT5G45210	-0.091277								AT5G45210	-0.0042009
		AT5G45230	0.00263315								AT5G45230	0.0369484								AT5G45230	0.0810517								AT5G45230	0.0322037								AT5G45230	0.0767938								AT5G45230	-0.076125
		AT5G45240	-0.0571306								AT5G45240	-0.0985975								AT5G45240	1.10111								AT5G45240	0.0660653								AT5G45240	0.319642								AT5G45240	-0.174879
		AT5G45250	1.00013								AT5G45250	1.1196								AT5G45250	1.26451								AT5G45250	0.565532								AT5G45250	0.368823								AT5G45250	0.339435
		AT5G45260	0.620768								AT5G45260	0.7977								AT5G45260	0.856092								AT5G45260	0.406177								AT5G45260	0.302112								AT5G45260	0.295847
		AT5G46260	0.616447								AT5G46260	0.955645								AT5G46260	1.11326								AT5G46260	1.13868								AT5G46260	0.536339								AT5G46260	0.268637
		AT5G46270	-0.371231								AT5G46270	-0.215108								AT5G46270	0.0109338								AT5G46270	-0.148555								AT5G46270	-0.282642								AT5G46270	-0.0399376
		AT5G46450	0.645761								AT5G46450	0.720903								AT5G46450	0.843493								AT5G46450	0.426925								AT5G46450	0.595739								AT5G46450	0.32969
		AT5G46470	2.28418								AT5G46470	2.23644								AT5G46470	1.95907								AT5G46470	1.85533								AT5G46470	1.72618								AT5G46470	0.992067
		AT5G46490	1.87705								AT5G46490	1.99711								AT5G46490	2.00024								AT5G46490	2.19597								AT5G46490	1.66142								AT5G46490	1.13709
		AT5G46510	3.00128								AT5G46510	3.00232								AT5G46510	3.05132								AT5G46510	2.18647								AT5G46510	2.20373								AT5G46510	1.38418
		AT5G46520	2.62201								AT5G46520	2.72574								AT5G46520	2.79844								AT5G46520	2.08612								AT5G46520	2.21065								AT5G46520	1.40541
		AT5G48770	-0.038608								AT5G48770	-0.957224								AT5G48770	0.0247557								AT5G48770	-0.246135								AT5G48770	0.225968								AT5G48770	-0.264471
		AT5G49140	0.00199466								AT5G49140	-0.0101552								AT5G49140	-0.0149608								AT5G49140	-0.0132193								AT5G49140	0.0505203								AT5G49140	-0.0150861
		AT5G51630	0.895053								AT5G51630	0.125764								AT5G51630	1.07657								AT5G51630	0.297803								AT5G51630	0.576552								AT5G51630	-0.0712442
		AT5G58120	5.0189								AT5G58120	5.00938								AT5G58120	4.43879								AT5G58120	4.34303								AT5G58120	3.03179								AT5G58120	2.80104
[truncated: 3 more columns]

## Sheet: Supplemental Data Set S4
Ngou et al. (2022). Thirty years of resistance: Zig-zag through the plant immune system. Plant Cell.
Supplemental Data Set S4. Expression of PTI-related genes during ETI
Legend: Expression of PTI-related genes (PRRs and downstream signaling components) during ETI (activated by AvrRps4). Data obtained from Ngou et al., Nature 2021, https://doi.org/10.1038/s41586-021-03315-7, https://www.ebi.ac.uk/ena/browser/view/PRJEB34955)

## Sheet: Supplemental Data Set S4. ETI
Supplemental Data Set S4. Ngou et al. (2022). Thirty years of resistance: Zig-zag through the plant immune system. Plant Cell.
Data obtained from Ngou et al., Nature 2021, https://doi.org/10.1038/s41586-021-03315-7, https://www.ebi.ac.uk/ena/browser/view/PRJEB34955)
LRR-RLKs			LRR-RLPs			RLCK-VII			G-proteins			CPKs and CRKs			GLRs (calcium channels)			Rboh			MAPKKK			MAPKK			MAPK
Gene	log2FC		Gene	log2FC		Gene	log2FC		Gene	log2FC		Gene	log2FC		Gene	log2FC		Gene	log2FC		Gene	log2FC		Gene	log2FC		Gene	log2FC
AT1G51820	-5.93565		AT3G24982	-5.49403		AT2G26290	-4.42463		AT4G34390	-4.7505		AT1G76040	-3.38766		AT5G48410	-5.8665		AT5G51060	-6.19656		AT5G67080	-5.86406		AT5G56580	-2.44791		AT1G01560	-3.68019
AT2G19190	-5.40499		AT2G33020	-5.43583		AT1G72540	-3.74673		AT1G31930	-1.746		AT1G18890	-2.68523		AT5G48400	-5.31157		AT5G47910	-2.86904		AT1G05100	-3.37573		AT1G51660	-2.08301		AT2G01450	-2.28176
AT1G17750	-4.8116		AT5G27060	-5.36469		AT5G35580	-3.21769		AT2G26300	-1.62413		AT5G66210	-2.67624		AT5G11210	-4.26116		AT1G64060	-1.47496		AT4G36950	-2.93155		AT3G21220	-1.55409		AT2G18170	-1.50326
AT1G55610	-4.5798		AT3G05360	-3.8728		AT1G76360	-3.17181		AT4G34460	-1.36574		AT5G24430	-2.44538		AT2G29100	-3.16841					AT5G66850	-2.843		AT4G26070	-0.927508		AT3G45640	-1.49632
AT1G51890	-4.5367		AT1G47890	-3.80742		AT2G39660	-3.1012		AT3G22942	-0.829809		AT5G12480	-1.87632		AT2G29110	-2.73993					AT1G54960	-2.68151		AT4G29810	-0.863427		AT2G43790	-1.06056
AT1G74360	-4.51897		AT2G25440	-3.6314		AT1G14370	-2.69839		AT3G63420	-0.70982		AT4G09570	-1.8105		AT2G29120	-1.40919					AT5G55090	-2.47202		AT1G73500	-0.465321		AT4G11330	-0.839487
AT1G73080	-3.81316		AT2G15040	-3.45096		AT2G05940	-2.67735		AT1G64990	-0.211335		AT2G17290	-1.77207		AT2G17260	-0.815321					AT4G08500	-1.95731		AT5G40440	-0.1199		AT1G59580	-0.379792
AT3G13380	-3.7142		AT5G25910	-3.40461		AT2G39110	-2.6605					AT3G49370	-1.7614		AT3G04110	-0.668373					AT4G12020	-1.7067					AT4G01370	-0.303102
AT1G56140	-3.68955		AT1G71390	-3.06587		AT1G69790	-2.39217					AT5G04870	-1.58869		AT5G27100	-0.537591					AT3G07980	-1.38956					AT1G73670	-0.148823
AT1G51800	-3.39978		AT2G25470	-2.78845		AT2G17220	-2.19636					AT3G10660	-1.56419		AT1G42540	-0.331949					AT3G06030	-1.36038					AT1G10210	-0.0729719
AT1G51860	-3.26661		AT3G05660	-2.51219		AT3G55450	-2.02594					AT4G04710	-1.53763		AT2G32390	-0.299859					AT1G53570	-1.33307					AT2G42880	0.00113487
AT5G25930	-3.14152		AT3G28890	-2.47502		AT5G03320	-1.84141					AT4G38230	-1.47939		AT3G07520	-0.241001					AT3G13530	-1.33059					AT3G14720	0.0439483
AT1G09970	-3.05215		AT1G71400	-2.32105		AT4G35600	-1.81839					AT3G20410	-1.39715		AT1G05200	0.503664					AT4G26890	-1.11441					AT2G46070	0.0745916
AT1G51850	-2.84155		AT5G40170	-2.2676		AT5G47070	-1.67027					AT3G57530	-1.29656		AT2G32400	1.48652					AT1G63700	-1.07153					AT1G18150	0.217547
AT5G48380	-2.83411		AT3G11080	-2.17368		AT3G09830	-1.64469					AT4G35310	-1.17262		AT3G51480	1.57271					AT4G08470	-1.04006					AT5G19010	0.252374
AT1G53440	-2.82855		AT1G45616	-2.13777		AT5G18610	-1.48032					AT4G04700	-1.1591		AT4G35290	1.92322					AT1G07150	-1.00897					AT1G53510	0.285953
AT4G33430	-2.79654		AT2G33080	-1.90214		AT1G07570	-1.43179					AT1G74740	-1.00546								AT4G08480	-0.991155					AT3G18040	0.340594
AT4G39270	-2.77275		AT3G23120	-1.85339		AT2G28590	-1.20517					AT4G04695	-0.808865		GNGCs (calcium channels)						AT1G09000	-0.873529					AT1G07880	0.774129
AT1G56145	-2.77001		AT1G17240	-1.71153		AT2G28930	-1.17896					AT4G04740	-0.754577		Gene	log2FC					AT2G30040	-0.251178
AT4G28490	-2.61762		AT4G13920	-1.61723		AT2G07180	-1.10259					AT3G56760	-0.729118		AT3G17690	-5.76803					AT2G32510	-0.10502
AT5G41180	-2.58548		AT3G05650	-1.57091		AT5G13160	-1.02975					AT4G23650	-0.70547		AT4G01010	-2.67497
AT2G13790	-2.56175		AT3G05370	-1.55064		AT1G07870	-0.715953					AT5G19450	-0.619876		AT1G01340	-2.62252
AT3G02880	-2.49417		AT4G04220	-1.52467		AT4G17660	-0.651481					AT1G35670	-0.582845		AT3G17700	-1.04375
AT5G01950	-2.43057		AT1G58190	-1.44282		AT5G02800	-0.547463					AT4G04720	-0.438301		AT4G30360	-0.81652
AT5G45840	-2.37275		AT2G15080	-1.39382		AT2G02800	-0.437135					AT1G50700	-0.103561		AT2G46430	-0.803561
AT5G46330	-2.31705		AT3G23010	-1.22916		AT5G02290	-0.422021					AT3G51850	-0.0613186		AT2G23980	-0.0852876
AT2G02220	-2.28895		AT3G25020	-1.22368		AT5G15080	-0.270981					AT2G46700	-0.0456958		AT4G30560	0.0146772
AT3G14840	-2.2813		AT1G07390	-1.18218		AT2G28940	0.0947196					AT3G19100	0.0757094		AT2G28260	0.283658
AT1G34420	-2.24602		AT2G32680	-1.04317		AT5G56460	0.323817					AT5G23580	0.600474		AT5G57940	0.330884
AT1G53430	-2.15645		AT3G24900	-0.997394		AT3G28690	0.344651					AT4G21940	0.677525		AT2G46450	0.34831
AT5G20480	-2.08306		AT3G11010	-0.81616		AT3G01300	0.872196					AT3G50530	1.39838		AT2G46440	0.906035
AT1G35710	-2.05888		AT4G13900	-0.745472		AT5G01020	0.968379					AT2G41140	1.47477		AT5G15410	1.24029
AT1G51790	-1.98271		AT3G25010	-0.637206		AT1G20650	4.00797					AT1G49580	2.86061		AT5G54250	1.61987
AT1G56130	-1.85927		AT4G13880	-0.436985
AT4G20140	-1.83446		AT1G74170	-0.433799											OSCAs (calcium channels)
AT1G08590	-1.80542		AT1G74200	-0.412358											Gene	log2FC
AT1G29750	-1.63687		AT3G53240	-0.0970321											OSCA1.4	-5.33212
AT4G36180	-1.6147		AT1G74180	-0.0134642											OSCA1.3	-0.81144
AT3G47090	-1.59809		AT1G28340	0.0283541											OSCA2.3	-0.371082
AT2G23300	-1.59314		AT2G33060	0.0879378											OSCA4.1	-0.225389
AT3G47110	-1.54176		AT4G18760	0.136883											OSCA2.4	-0.191696
AT4G08850	-1.52977		AT1G80080	0.449377											OSCA2.2	0.0850465
AT2G31880	-1.50852		AT3G23110	0.51603											OSCA1.7	0.8133
AT3G28450	-1.45547		AT4G13810	0.754988											OSCA1.8	0.867136
AT1G17230	-1.4263		AT1G65380	1.49903											OSCA1.2	1.41575
AT1G69270	-1.32486		AT5G49290	1.62899											OSCA1.6	1.50333
AT2G13800	-1.29544		AT5G65830	1.77757											OSCA1.1	2.05133
AT2G33170	-1.26179		AT1G17250	2.29733											OSCA2.1	3.56649
AT4G03390	-1.22132		AT2G33050	2.42497
AT5G65240	-1.21889
AT1G07650	-1.17537
AT3G47570	-1.16586
AT5G63930	-1.02583
AT2G20850	-1.00672
AT5G49760	-0.972595
AT1G06840	-0.833158
AT1G66830	-0.700273
AT1G25320	-0.567335
AT5G10290	-0.445834
AT2G01820	-0.432025
AT3G02130	-0.40041
AT4G28650	-0.392382
AT5G05160	-0.326976
AT1G29730	-0.312914
AT2G37050	-0.303187
AT1G67720	-0.28442
AT1G71830	-0.283105
AT2G25790	-0.260678
AT5G49660	-0.259611
AT5G45800	-0.194184
AT5G45780	-0.155558
AT5G53890	-0.140582
AT3G14350	-0.0355978
AT3G47580	-0.0102246
AT3G23750	0.00309168
AT4G39400	0.055088
AT5G67280	0.111275
AT4G18640	0.130023
AT2G16250	0.138729
AT1G67510	0.179621
AT1G72300	0.181144
AT1G79620	0.222354
AT5G01890	0.263659
AT2G23950	0.265845
AT4G20270	0.309239
AT1G53730	0.326876
AT5G61480	0.363404
AT1G60630	0.394624
AT3G08680	0.527765
AT4G37250	0.615261
AT4G31250	0.644875
AT5G51350	0.656707
AT5G63710	0.677715
AT1G72180	0.707838
AT1G63430	0.721478
AT2G24230	0.736705
AT5G65710	0.744351
AT5G58300	0.775695
AT1G34110	0.783364
AT3G24660	0.796028
AT5G10020	0.877119
AT3G13065	0.885627
AT2G15300	0.905368
AT5G43020	0.921679
AT4G30520	0.928709
AT1G62950	0.950419
AT4G22130	1.01067
AT2G01950	1.07955
AT1G28440	1.10179
AT1G51805	1.15456
AT5G59660	1.1623
AT5G59670	1.22822
AT1G31420	1.25505
AT3G25560	1.26328
AT2G26730	1.26861
AT5G59650	1.28992
AT1G27190	1.30569
AT1G75820	1.32354
AT2G35620	1.33539
AT5G56040	1.40812
AT5G59680	1.43528
AT1G56120	1.51383
AT3G19300	1.52823
AT1G68400	1.54028
AT1G10850	1.54902
AT1G29720	1.58001
AT1G66150	1.59517
AT3G03770	1.63645
AT1G11130	1.70638
AT2G36570	1.78516
AT5G62710	1.79788
AT5G63410	1.81741
AT4G26540	1.82846
AT5G65700	1.89196
AT1G49730	1.90499
AT1G12460	1.97241
AT5G14210	2.0617
AT3G51740	2.07613
AT2G41820	2.16613
AT2G27060	2.17822
AT1G48480	2.23747
AT4G22730	2.28238
AT1G34210	2.29043
AT3G46370	2.38353
AT3G17840	2.38639
AT3G56370	2.53564
AT5G62230	2.56442
AT3G28040	2.59738
AT2G42290	2.60913
AT5G16590	2.73883
AT2G26330	2.76799
AT4G23740	2.82395
AT1G60800	2.93183
AT5G67200	2.9494
AT2G45340	3.34751
AT5G51560	3.54155
AT4G20940	3.658
AT4G34220	3.93012
AT3G49670	4.00554
AT2G02780	4.11782
AT3G57830	4.30702
AT5G16000	4.50477
AT5G07180	4.96672
